# Supplementary material for: Genetic insights into the timing of metastasis: a secondary analysis of the Count Me In metastatic breast cancer cohort
Source: Front Cell Dev Biol. 2026 May 29;14:1832248. doi: 10.3389/fcell.2026.1832248 (PMC13260436; doi:10.3389/fcell.2026.1832248)
Supplement: Supplementary file 1 [file Table2.xlsx]

## Sheet: p < 0.1
Supplementary Table 2. Multivariable-Adjusted Gamma Regression Results for SNPs Meeting Exploratory Screening Threshold (p < 0.10).
Gene	Chr:pos	rsID	Consequence	Alt_allele	N_base	N_snp	Missing_n	EAC	EAF	Beta	SE	TR	CI_95	p-value	BH FDR
ATG16L1	2:233272947	rs2289475	intron variant	C	63	63	0	30	0.24	0.91	0.34	2.47	1.27–4.83	0.0309881	0.344129
AXIN2	17:65533703	rs11651031	intron variant	T	63	62	1	22	0.18	-1.3	0.47	0.27	0.11–0.68	0.0533457	0.375845
AXIN2	17:65538420	rs4541111	intron variant	A	63	63	0	52	0.41	-1.01	0.34	0.36	0.19–0.70	0.0345154	0.344129
BCHE	3:165777632	rs2686410	intron variant	C	63	61	2	48	0.39	0.92	0.27	2.51	1.47–4.28	0.0072136	0.250456
CCL4	17:36104459	rs1719145	non-coding transcript exon variant	G	63	63	0	28	0.22	1.19	0.38	3.3	1.57–6.94	0.00398878	0.250456
CCL4	17:36104844	rs72833526	non-coding transcript exon variant	A	63	63	0	53	0.42	-0.91	0.33	0.4	0.21–0.76	0.0383636	0.344129
CTLA4	2:203867991	rs231775	missense variant	G	63	63	0	57	0.45	-1.51	0.33	0.22	0.12–0.42	0.00681101	0.250456
CXCL12	10:44373408	rs266091	intron variant	C	63	63	0	16	0.13	-2.2	0.37	0.11	0.05–0.23	1.33387e-06	0.0004135
CXCL12	10:44374792	rs197452	intron variant	T	63	62	1	23	0.19	-1.66	0.52	0.19	0.07–0.52	0.040036	0.344129
CXCL12	10:44378401	rs2839695	3' UTR variant	G	63	63	0	35	0.28	-1.03	0.35	0.36	0.18–0.71	0.0153505	0.250456
CXCL12	10:44378805	rs266085	intron variant	T	63	63	0	42	0.33	-0.77	0.32	0.46	0.25–0.87	0.0646295	0.400703
CXCL12	10:44384812	rs72790862	intron variant	C	63	63	0	49	0.39	-0.8	0.31	0.45	0.25–0.83	0.046462	0.347183
CYP1B1	2:38070996	rs1800440	missense variant	C	63	63	0	24	0.19	-1.04	0.39	0.35	0.16–0.77	0.0403708	0.344129
DAAM1	14:59338281	rs1958180	intron variant	G	63	63	0	30	0.24	1.15	0.35	3.16	1.60–6.27	0.00988998	0.250456
ERBB4	2:211561741	rs17335043	intron variant	C	63	63	0	15	0.12	-1.33	0.51	0.26	0.10–0.72	0.0376718	0.344129
ERBB4	2:211705154	rs10221746	intron variant	C	63	62	1	56	0.45	0.73	0.31	2.07	1.13–3.80	0.0332644	0.344129
ERBB4	2:211705199	rs10221615	intron variant	A	63	63	0	58	0.46	0.86	0.31	2.37	1.28–4.38	0.0217276	0.281529
ERBB4	2:211705258	rs6723705	intron variant	A	63	63	0	40	0.32	1.07	0.36	2.93	1.46–5.88	0.0094753	0.250456
ERBB4	2:211722596	rs13002712	intron variant	A	63	63	0	56	0.44	0.92	0.29	2.52	1.42–4.45	0.0127805	0.250456
ESR1	6:151944387	rs1801132	synonymous variant	C	63	63	0	20	0.16	-1.46	0.46	0.23	0.09–0.57	0.00840245	0.250456
ESR1	6:152098960	rs2228480	synonymous variant	A	63	63	0	19	0.15	-0.96	0.41	0.38	0.17–0.85	0.0529521	0.375845
ESR1	6:152122254	rs12681	3' UTR variant	T	63	63	0	28	0.22	0.89	0.38	2.45	1.17–5.10	0.0581249	0.383377
GALNT16	14:69325842	rs35024400	intron variant	G	63	63	0	18	0.14	-0.99	0.34	0.37	0.19–0.73	0.0305758	0.344129
GALNT16	14:69341910	rs1275685	intron variant	C	63	63	0	57	0.45	-0.65	0.29	0.52	0.29–0.93	0.0470377	0.347183
GALNT16	14:69352174	rs76571673	splice donor region variant	A	63	63	0	18	0.14	1.45	0.49	4.28	1.63–11.23	0.00723109	0.250456
GAPDH	12:6534761	rs3741915	5' UTR variant	G	63	63	0	28	0.22	-1.77	0.38	0.17	0.08–0.36	0.0145324	0.250456
GAPDH	12:6534825	rs1136666	splice region variant	G	63	63	0	23	0.18	-1.09	0.39	0.34	0.16–0.72	0.0410735	0.344129
GAPDH	12:6537154	rs1065691	synonymous variant	C	63	63	0	27	0.21	-1.23	0.34	0.29	0.15–0.57	0.00678142	0.250456
GAPDH	12:6538287	rs1803622	3' UTR variant	T	63	63	0	26	0.21	-1.79	0.35	0.17	0.08–0.34	0.000246408	0.0381932
IL2RB	22:37137490	rs3218292	intron variant	C	63	63	0	20	0.16	-1.26	0.5	0.28	0.11–0.75	0.0609331	0.385495
IL2RB	22:37137755	rs228958	intron variant	C	63	63	0	61	0.48	1.24	0.34	3.46	1.76–6.79	0.0139247	0.250456
MGMT	10:129708019	rs12917	missense variant	T	63	63	0	14	0.11	-1.49	0.52	0.23	0.08–0.62	0.0148293	0.250456
NFKB1	4:102584938	rs1598858	intron variant	G	63	62	1	47	0.38	-0.85	0.34	0.43	0.22–0.83	0.0467138	0.347183
NFKB1	4:102593288	rs1020760	non-coding transcript exon variant	G	63	60	3	49	0.41	-0.83	0.34	0.43	0.23–0.84	0.0438814	0.347183
NFKB1	4:102593584	rs4648050	intron variant	C	63	63	0	51	0.4	-1.19	0.34	0.3	0.16–0.59	0.0105391	0.250456
NFKB1	4:102613403	rs3817685	intron variant	G	63	63	0	50	0.4	-1.1	0.34	0.33	0.17–0.65	0.0172447	0.255672
NR5A2	1:200045662	rs2817009	intron variant	G	63	60	3	32	0.27	-1.07	0.4	0.34	0.16–0.75	0.0561687	0.383377
NR5A2	1:200048458	rs2821368	synonymous variant	G	63	63	0	34	0.27	-0.89	0.39	0.41	0.19–0.89	0.069342	0.413385
NR5A2	1:200120992	rs3762398	intron variant	A	63	63	0	35	0.28	0.71	0.37	2.03	0.99–4.16	0.0593848	0.383527
NR5A2	1:200174153	rs1060060	synonymous variant	T	63	63	0	29	0.23	0.72	0.37	2.06	1.01–4.24	0.0810891	0.461201
POLG	15:89321532	rs3176208	intron variant	T	63	62	1	21	0.17	-0.88	0.33	0.41	0.22–0.79	0.0217958	0.281529
SENP2	3:185617368	rs34765114	intron variant	A	63	63	0	54	0.43	-0.74	0.28	0.48	0.27–0.82	0.044598	0.347183
SOD2	6:159685093	rs2855116	intron variant	C	63	63	0	63	0.5	0.72	0.34	2.05	1.05–3.99	0.0571441	0.383377
SOD2	6:159688019	rs2070994	intron variant	T	63	63	0	62	0.49	0.63	0.32	1.87	0.99–3.54	0.0869985	0.47315
SOD2	6:159692840	rs4880	missense variant	G	63	63	0	59	0.47	0.64	0.34	1.9	0.98–3.70	0.0955711	0.510811
SOD2	6:159713959	rs2758357	non coding transcript exon variant	T	63	63	0	62	0.49	0.75	0.31	2.11	1.16–3.85	0.0173197	0.255672
SOD2	6:159727316	rs11752345	synonymous variant	T	63	63	0	29	0.23	0.92	0.38	2.5	1.18–5.30	0.0402485	0.344129
SOD2	6:159748226	rs7766006	synonymous variant	T	63	63	0	14	0.11	-1.48	0.5	0.23	0.09–0.61	0.0408756	0.344129
SOD2	6:159753424	rs1440	intron variant	G	63	63	0	51	0.4	0.82	0.37	2.26	1.10–4.66	0.0668011	0.406046
SOD2	6:159761585	rs2273818	5' UTR variant	T	63	63	0	14	0.11	-1.48	0.5	0.23	0.09–0.61	0.0408756	0.344129
TCF3	19:1615853	rs41275838	intron variant	T	63	61	2	18	0.15	-1.32	0.55	0.27	0.09–0.78	0.0833137	0.461201
TCF3	19:1622117	rs2240590	synonymous variant	A	63	63	0	15	0.12	-1.18	0.49	0.31	0.12–0.81	0.082152	0.461201
TCF3	19:1646222	rs2302419	intron variant	T	63	62	1	22	0.18	-0.91	0.36	0.4	0.20–0.81	0.0764926	0.447409
TNFRSF11B	8:118926486	rs7844539	splice region variant	G	63	63	0	19	0.15	-1.41	0.41	0.24	0.11–0.55	0.0130974	0.250456
TNFRSF11B	8:118932927	rs1564858	splice donor region variant	A	63	63	0	19	0.15	-1.41	0.41	0.24	0.11–0.55	0.0130974	0.250456
TXNRD2	22:19911363	rs9606176	non-coding transcript exon variant	T	63	63	0	18	0.14	-1.32	0.41	0.27	0.12–0.59	0.0186175	0.262337
TXNRD2	22:19924308	rs12484658	intron variant	G	63	62	1	13	0.1	-1.95	0.48	0.14	0.06–0.37	0.00971154	0.250456
VEGFA	6:43779634	rs3025007	non-coding transcript exon variant	T	63	63	0	63	0.5	0.97	0.33	2.63	1.37–5.07	0.0395936	0.344129
Note:	SNPs shown met the exploratory screening threshold based on likelihood ratio tests.
	Bolded results indicate variants that passed FDR correction (q < 0.05).
Abbreviations:	Gene = annotated gene symbol; Chr:pos = chromosome and genomic position; Alt_allele = effect allele (PLINK A1);
	N_base = total analytic cohort; N_snp = SNP-specific genotyped sample size; Missing_n = N_base − N_snp;
	EAC/EAF = effect allele count/frequency; Beta = log-scale coefficient, SE = standard error;
	TR = exp(β); CI_95 = 95% confidence interval; likelihood ratio test derived p-value; BH FDR = Benjamini–Hochberg adjusted q-value.
