# Supplementary material for: Genetic insights into the timing of metastasis: a secondary analysis of the Count Me In metastatic breast cancer cohort
Source: Front Cell Dev Biol. 2026 May 29;14:1832248. doi: 10.3389/fcell.2026.1832248 (PMC13260436; doi:10.3389/fcell.2026.1832248)
Supplement: Supplementary file 2 [file Table3.xlsx]

## Sheet: all
Supplementary Table 3. Multivariable-Adjusted Gamma Regression Results for all SNPs tested.
Chr:pos	Alt_allele	EAC	EAF	Beta	SE	TR	CI_95	p-value	BH FDR
1:200029153	T	13	0.1	0.05	0.63	1.05	0.31–3.59	0.951511	0.976717
1:200039813	T	13	0.1	0.05	0.63	1.05	0.31–3.59	0.951511	0.976717
1:200045432	T	13	0.1	0.05	0.63	1.05	0.31–3.59	0.951511	0.976717
1:200045634	G	52	0.41	-0.07	0.34	0.93	0.48–1.82	0.860858	0.945845
1:200045638	T	20	0.16	0.9	0.45	2.45	1.02–5.89	0.112745	0.54987
1:200045662	G	32	0.27	-1.07	0.4	0.34	0.16–0.75	0.0561687	0.383377
1:200048458	G	34	0.27	-0.89	0.39	0.41	0.19–0.89	0.069342	0.413385
1:200057781	A	36	0.3
1:200111175	T	19	0.15	-0.37	0.5	0.69	0.26–1.85	0.589097	0.877581
1:200120744	T	44	0.36	0.06	0.28	1.07	0.61–1.85	0.837299	0.94464
1:200120992	A	35	0.28	0.71	0.37	2.03	0.99–4.16	0.0593848	0.383527
1:200121091	T	45	0.36	0.06	0.32	1.07	0.57–2.00	0.85438	0.945845
1:200174153	T	29	0.23	0.72	0.37	2.06	1.01–4.24	0.0810891	0.461201
1:203181051	A	15	0.12	-0.09	0.46	0.91	0.37–2.26	0.884823	0.945845
1:203184427	T	61	0.49	-0.06	0.32	0.94	0.50–1.78	0.876102	0.945845
1:203185404	G	45	0.36	0.24	0.3	1.27	0.70–2.29	0.540383	0.877581
1:203186575	T	15	0.12	0.1	0.47	1.11	0.44–2.81	0.878496	0.945845
1:206768519	G	58	0.46	-0.29	0.3	0.75	0.41–1.35	0.433107	0.877581
1:206769952	G	15	0.12	-0.21	0.5	0.81	0.31–2.15	0.70471	0.914059
1:206770767	A	34	0.27	0.4	0.31	1.49	0.82–2.72	0.396802	0.868174
1:206771516	C	22	0.18	-0.12	0.43	0.89	0.38–2.04	0.819839	0.94464
1:206772036	A	55	0.45	-0.36	0.28	0.7	0.40–1.22	0.30116	0.812238
1:233353753	G	55	0.44	-0.34	0.32	0.71	0.38–1.33	0.432726	0.877581
1:233354797	A	55	0.44	-0.31	0.33	0.74	0.38–1.42	0.4926	0.877581
1:233355018	T	34	0.27	-0.33	0.37	0.72	0.34–1.49	0.465886	0.877581
1:233376616	G	27	0.21	0.02	0.49	1.02	0.39–2.66	0.969923	0.985691
1:233379188	A	29	0.23	0.26	0.47	1.3	0.51–3.28	0.619837	0.885481
1:233379667	A	40	0.32	0.41	0.34	1.5	0.77–2.93	0.337413	0.812238
2:203867991	G	57	0.45	-1.51	0.33	0.22	0.12–0.42	0.00681101	0.250456
2:211387139	C	37	0.29	-0.31	0.41	0.73	0.33–1.63	0.528158	0.877581
2:211388084	A	51	0.4	-0.19	0.33	0.83	0.43–1.59	0.683007	0.906463
2:211420378	C	47	0.37	0.1	0.31	1.1	0.60–2.01	0.815604	0.94464
2:211422209	T	38	0.3	0.35	0.32	1.42	0.77–2.64	0.44706	0.877581
2:211431150	T	30	0.24	-0.06	0.36	0.94	0.46–1.92	0.88148	0.945845
2:211561741	C	15	0.12	-1.33	0.51	0.26	0.10–0.72	0.0376718	0.344129
2:211679199	G	58	0.46	-0.53	0.34	0.59	0.30–1.15	0.259323	0.780486
2:211705154	C	56	0.45	0.73	0.31	2.07	1.13–3.80	0.0332644	0.344129
2:211705199	A	58	0.46	0.86	0.31	2.37	1.28–4.38	0.0217276	0.281529
2:211705258	A	40	0.32	1.07	0.36	2.93	1.46–5.88	0.0094753	0.250456
2:211705269	T	18	0.14	0.85	0.51	2.34	0.87–6.30	0.164991	0.653783
2:211722596	A	56	0.44	0.92	0.29	2.52	1.42–4.45	0.0127805	0.250456
2:211725261	C	48	0.38	0.6	0.34	1.82	0.94–3.51	0.224823	0.725989
2:211750791	C	62	0.49	-0.18	0.37	0.84	0.41–1.72	0.728357	0.922268
2:211947372	C	35	0.28	-0.05	0.33	0.95	0.50–1.80	0.879486	0.945845
2:211992276	A	18	0.15
2:212124583	C	57	0.45	-0.58	0.4	0.56	0.26–1.23	0.262441	0.781825
2:212538367	A	17	0.13	-0.36	0.49	0.7	0.27–1.81	0.541981	0.877581
2:233251699	G	49	0.39	0.34	0.31	1.4	0.77–2.55	0.375895	0.838328
2:233264200	G	49	0.39	0.2	0.32	1.22	0.66–2.27	0.588966	0.877581
2:233272947	C	30	0.24	0.91	0.34	2.47	1.27–4.83	0.0309881	0.344129
2:233273594	T	50	0.4	0.47	0.3	1.61	0.89–2.88	0.206607	0.71954
2:233274822	A	50	0.4	0.21	0.3	1.23	0.68–2.24	0.560562	0.877581
2:233277843	G	30	0.25	0.56	0.32	1.75	0.93–3.31	0.159076	0.653783
2:38070996	C	24	0.19	-1.04	0.39	0.35	0.16–0.77	0.0403708	0.344129
2:38071007	G	48	0.38	-0.29	0.32	0.75	0.40–1.39	0.532915	0.877581
2:38075034	A	43	0.34	0.47	0.35	1.59	0.81–3.14	0.249031	0.771995
3:165773492	T	25	0.2	-0.3	0.44	0.74	0.31–1.75	0.544038	0.877581
3:165777612	A	37	0.3	0.21	0.3	1.24	0.69–2.21	0.564483	0.877581
3:165777632	C	48	0.39	0.92	0.27	2.51	1.47–4.28	0.0072136	0.250456
3:185590091	T	54	0.43	-0.43	0.33	0.65	0.34–1.25	0.345856	0.812238
3:185598335	A	17	0.13	-0.35	0.44	0.71	0.30–1.67	0.552712	0.877581
3:185598768	C	18	0.15	-0.24	0.38	0.78	0.37–1.65	0.602738	0.877581
3:185598828	A	32	0.26
3:185612515	T	25	0.2	0.38	0.45	1.46	0.61–3.50	0.435241	0.877581
3:185613377	A	55	0.44	-0.47	0.31	0.62	0.34–1.15	0.256504	0.77957
3:185614889	C	15	0.12	-0.31	0.47	0.74	0.30–1.83	0.643155	0.893544
3:185617368	A	54	0.43	-0.74	0.28	0.48	0.27–0.82	0.044598	0.347183
3:185621787	G	38	0.3	-0.31	0.36	0.74	0.36–1.50	0.549768	0.877581
3:185624182	A	53	0.42	-0.29	0.31	0.75	0.40–1.39	0.498917	0.877581
3:185629671	G	55	0.44	-0.45	0.32	0.64	0.34–1.20	0.30221	0.812238
4:102537720	A	51	0.41	0.54	0.3	1.71	0.94–3.09	0.137877	0.601996
4:102584938	G	47	0.38	-0.85	0.34	0.43	0.22–0.83	0.0467138	0.347183
4:102593288	G	49	0.41	-0.83	0.34	0.43	0.23–0.84	0.0438814	0.347183
4:102593584	C	51	0.4	-1.19	0.34	0.3	0.16–0.59	0.0105391	0.250456
4:102612664	A	17	0.13	-0.44	0.46	0.64	0.26–1.57	0.394731	0.868174
4:102613403	G	50	0.4	-1.1	0.34	0.33	0.17–0.65	0.0172447	0.255672
5:35857075	C	42	0.33	0.52	0.3	1.69	0.94–3.02	0.184858	0.69021
5:35857105	T	27	0.21	-0.21	0.37	0.81	0.39–1.68	0.645657	0.893544
5:35861050	G	31	0.25	-0.32	0.38	0.73	0.34–1.54	0.567216	0.877581
5:35861057	G	13	0.1	0.43	0.56	1.54	0.51–4.63	0.548115	0.877581
5:35861166	G	43	0.34	0.15	0.29	1.16	0.66–2.04	0.697801	0.910084
5:35871088	A	41	0.33	0.49	0.31	1.63	0.88–3.01	0.232219	0.735098
5:35871171	T	13	0.1	0.43	0.56	1.54	0.51–4.63	0.548115	0.877581
5:35873770	G	41	0.33	0.53	0.32	1.7	0.91–3.16	0.220504	0.71954
5:35874473	T	30	0.24	-0.16	0.38	0.85	0.41–1.79	0.772939	0.940961
5:35875491	T	55	0.44	0.7	0.36	2.02	0.99–4.11	0.187025	0.69021
5:35876172	G	41	0.33	0.53	0.32	1.7	0.91–3.16	0.220504	0.71954
6:151807942	C	62	0.49	0.6	0.32	1.82	0.97–3.43	0.204878	0.71954
6:151808173	C	13	0.1	0.38	0.55	1.46	0.50–4.32	0.500805	0.877581
6:151880872	C	42	0.33	-0.73	0.38	0.48	0.23–1.03	0.10891	0.54455
6:151944387	C	20	0.16	-1.46	0.46	0.23	0.09–0.57	0.00840245	0.250456
6:152061247	A	28	0.22	-0.17	0.41	0.84	0.38–1.87	0.7615	0.940961
6:152098960	A	19	0.15	-0.96	0.41	0.38	0.17–0.85	0.0529521	0.375845
6:152122254	T	28	0.22	0.89	0.38	2.45	1.17–5.10	0.0581249	0.383377
6:152122333	T	27	0.21	-0.51	0.37	0.6	0.29–1.24	0.365114	0.831141
6:152122609	T	17	0.13	-0.05	0.4	0.95	0.44–2.08	0.920859	0.976556
6:152125352	T	28	0.22	0.77	0.41	2.16	0.97–4.80	0.162723	0.653783
6:159685093	C	63	0.5	0.72	0.34	2.05	1.05–3.99	0.0571441	0.383377
6:159688019	T	62	0.49	0.63	0.32	1.87	0.99–3.54	0.0869985	0.47315
6:159692840	G	59	0.47	0.64	0.34	1.9	0.98–3.70	0.0955711	0.510811
6:159693136	C	24	0.19	-0.52	0.37	0.6	0.29–1.24	0.21805	0.71954
6:159712925	A	33	0.27	0.04	0.33	1.04	0.54–1.99	0.926144	0.976556
6:159713959	T	62	0.49	0.75	0.31	2.11	1.16–3.85	0.0173197	0.255672
6:159727316	T	29	0.23	0.92	0.38	2.5	1.18–5.30	0.0402485	0.344129
6:159748226	T	14	0.11	-1.48	0.5	0.23	0.09–0.61	0.0408756	0.344129
6:159753271	G	20	0.16	-0.52	0.43	0.59	0.25–1.38	0.30875	0.812238
6:159753424	G	51	0.4	0.82	0.37	2.26	1.10–4.66	0.0668011	0.406046
6:159761585	T	14	0.11	-1.48	0.5	0.23	0.09–0.61	0.0408756	0.344129
6:159761717	A	30	0.24	0.25	0.39	1.28	0.59–2.78	0.603695	0.877581
6:36677811	C	36	0.29	-0.42	0.33	0.66	0.34–1.26	0.335312	0.812238
6:36677919	G	52	0.41	-0.57	0.29	0.56	0.32–1.00	0.106924	0.543386
6:36684562	G	32	0.25	-0.23	0.34	0.79	0.41–1.54	0.591942	0.877581
6:43770613	G	41	0.33	0.53	0.33	1.69	0.89–3.22	0.309228	0.812238
6:43771240	T	14	0.11	-0.92	0.48	0.4	0.16–1.03	0.152316	0.64682
6:43777358	A	33	0.26	0.12	0.39	1.13	0.52–2.45	0.831753	0.94464
6:43777370	A	39	0.31	-0.68	0.32	0.51	0.27–0.95	0.166609	0.653783
6:43778432	T	37	0.29	-0.71	0.35	0.49	0.25–0.98	0.232386	0.735098
6:43779634	T	63	0.5	0.97	0.33	2.63	1.37–5.07	0.0395936	0.344129
6:43779713	A	48	0.38	0.68	0.31	1.98	1.08–3.63	0.152096	0.64682
6:43779840	C	36	0.29	0.6	0.39	1.82	0.84–3.93	0.331235	0.812238
6:43780689	C	19	0.15	-0.12	0.48	0.89	0.35–2.27	0.823248	0.94464
6:43780692	C	19	0.15	0.12	0.48	1.13	0.44–2.89	0.822697	0.94464
6:43780698	C	15	0.12	-0.1	0.53	0.9	0.32–2.53	0.867586	0.945845
6:43784799	T	15	0.12	-0.2	0.49	0.82	0.32–2.14	0.744048	0.937622
7:17334147	T	13	0.1	-0.4	0.59	0.67	0.21–2.13	0.60028	0.877581
7:17339486	A	15	0.12	0.4	0.54	1.49	0.52–4.29	0.537113	0.877581
7:22728953	G	38	0.3	0.17	0.31	1.19	0.65–2.16	0.598617	0.877581
8:118926486	G	19	0.15	-1.41	0.41	0.24	0.11–0.55	0.0130974	0.250456
8:118929038	G	56	0.44	0.44	0.31	1.55	0.84–2.85	0.290857	0.812238
8:118930548	T	18	0.15	0.34	0.39	1.4	0.65–3.01	0.528749	0.877581
8:118930591	C	23	0.19	-0.17	0.49	0.84	0.33–2.19	0.793478	0.94464
8:118932927	A	19	0.15	-1.41	0.41	0.24	0.11–0.55	0.0130974	0.250456
8:118951604	T	21	0.17	-0.58	0.35	0.56	0.28–1.11	0.211583	0.71954
8:118951813	C	59	0.47	-0.16	0.3	0.85	0.47–1.54	0.720894	0.91966
8:89936045	T	39	0.31	0.44	0.4	1.55	0.70–3.40	0.425515	0.877581
8:89943130	T	39	0.31	0.09	0.39	1.09	0.51–2.36	0.832713	0.94464
8:89946194	C	39	0.31	0.09	0.39	1.09	0.51–2.36	0.832713	0.94464
8:89955483	G	49	0.39	-0.02	0.33	0.98	0.51–1.88	0.961245	0.980489
8:89955634	T	39	0.31	0.09	0.39	1.09	0.51–2.36	0.832713	0.94464
8:89958634	T	39	0.31	0.09	0.39	1.09	0.51–2.36	0.832713	0.94464
8:89978251	G	39	0.31	0.09	0.39	1.09	0.51–2.36	0.832713	0.94464
8:89981655	T	37	0.3	0.16	0.38	1.18	0.56–2.50	0.688695	0.908492
8:89982791	T	39	0.31	0.09	0.39	1.09	0.51–2.36	0.832713	0.94464
10:129708019	T	14	0.11	-1.49	0.52	0.23	0.08–0.62	0.0148293	0.250456
10:129766734	G	21	0.17	0.16	0.42	1.18	0.51–2.70	0.802408	0.94464
10:129766800	G	16	0.13
10:44372809	T	23	0.18	-0.69	0.36	0.5	0.25–1.03	0.123642	0.574739
10:44373408	C	16	0.13	-2.2	0.37	0.11	0.05–0.23	1.33387e-06	0.0004135
10:44374567	T	20	0.16	-1.17	0.65	0.31	0.09–1.11	0.208557	0.71954
10:44374792	T	23	0.19	-1.66	0.52	0.19	0.07–0.52	0.040036	0.344129
10:44375898	A	13	0.1	0.43	0.6	1.54	0.47–5.01	0.605814	0.877581
10:44376100	A	27	0.21	0.61	0.4	1.83	0.83–4.05	0.315735	0.812238
10:44378401	G	35	0.28	-1.03	0.35	0.36	0.18–0.71	0.0153505	0.250456
10:44378768	A	28	0.22	0.63	0.41	1.88	0.84–4.21	0.337898	0.812238
10:44378805	T	42	0.33	-0.77	0.32	0.46	0.25–0.87	0.0646295	0.400703
10:44378861	T	21	0.17	0.21	0.46	1.23	0.50–3.01	0.72889	0.922268
10:44384812	C	49	0.39	-0.8	0.31	0.45	0.25–0.83	0.046462	0.347183
10:44384833	T	13	0.1	0.6	0.57	1.82	0.60–5.53	0.438738	0.877581
10:58385582	C	13	0.1	-0.17	0.51	0.85	0.31–2.32	0.832607	0.94464
10:58386035	A	16	0.13	-0.44	0.5	0.64	0.24–1.70	0.603741	0.877581
10:58388024	A	44	0.36	0.39	0.32	1.48	0.79–2.78	0.345046	0.812238
10:58388932	G	49	0.4	0.26	0.38	1.3	0.61–2.75	0.586717	0.877581
10:58390685	G	19	0.15	-0.97	0.45	0.38	0.16–0.91	0.189958	0.692786
11:112150193	G	34	0.27	-0.51	0.31	0.6	0.33–1.10	0.336953	0.812238
12:25209283	G	58	0.46	0.54	0.35	1.71	0.86–3.44	0.306537	0.812238
12:25209843	G	29	0.23	-0.51	0.44	0.6	0.25–1.41	0.367311	0.831141
12:25225522	C	15	0.12	1.18	0.56	3.27	1.09–9.79	0.17612	0.674039
12:25245084	A	13	0.1	-0.74	0.47	0.48	0.19–1.21	0.197888	0.713318
12:47844974	G	44	0.35	0.25	0.31	1.28	0.70–2.35	0.54981	0.877581
12:47845054	A	60	0.48	0.2	0.28	1.23	0.71–2.13	0.632791	0.888063
12:47845117	G	14	0.11	0.34	0.51	1.41	0.52–3.84	0.57148	0.877581
12:47855476	T	47	0.37	0.11	0.29	1.11	0.63–1.97	0.793179	0.94464
12:47857750	T	57	0.45	-0.01	0.29	0.99	0.56–1.74	0.972973	0.985691
12:47865343	T	54	0.44	0.11	0.29	1.11	0.63–1.96	0.750852	0.938565
12:47879112	G	55	0.44	-0.26	0.34	0.77	0.39–1.51	0.544318	0.877581
12:6534761	G	28	0.22	-1.77	0.38	0.17	0.08–0.36	0.0145324	0.250456
12:6534825	G	23	0.18	-1.09	0.39	0.34	0.16–0.72	0.0410735	0.344129
12:6536399	C	53	0.42	-0.42	0.37	0.66	0.31–1.37	0.359224	0.827786
12:6537154	C	27	0.21	-1.23	0.34	0.29	0.15–0.57	0.00678142	0.250456
12:6538287	T	26	0.21	-1.79	0.35	0.17	0.08–0.34	0.000246408	0.0381932
13:30462505	G	31	0.25	0.41	0.47	1.51	0.60–3.80	0.483761	0.877581
13:30463766	C	28	0.23	0.46	0.48	1.58	0.62–4.04	0.436653	0.877581
13:30553757	T	17	0.13	0.2	0.37	1.22	0.59–2.49	0.618155	0.885481
13:30554863	T	25	0.2	-0.34	0.36	0.71	0.35–1.45	0.360488	0.827786
13:42574429	C	59	0.47	0.09	0.33	1.1	0.58–2.08	0.838447	0.94464
13:42581032	A	15	0.12	0.24	0.47	1.27	0.50–3.22	0.71125	0.91483
14:59263735	A	17	0.13	-0.33	0.43	0.72	0.31–1.67	0.555014	0.877581
14:59315153	T	21	0.17	0.32	0.54	1.37	0.47–3.98	0.673155	0.906463
14:59323009	A	56	0.44	0.48	0.37	1.61	0.78–3.31	0.332359	0.812238
14:59324095	T	45	0.37	-0.15	0.32	0.86	0.46–1.62	0.714158	0.91483
14:59326156	T	20	0.16	-0.66	0.41	0.52	0.23–1.15	0.265294	0.781825
14:59330517	G	40	0.32	0.23	0.4	1.25	0.58–2.72	0.656134	0.896042
14:59331755	G	17	0.14	0.47	0.43	1.6	0.69–3.71	0.419518	0.877581
14:59338281	G	30	0.24	1.15	0.35	3.16	1.60–6.27	0.00988998	0.250456
14:59347784	A	42	0.34	-0.07	0.34	0.93	0.47–1.83	0.873176	0.945845
14:59367330	T	43	0.35	0.8	0.4	2.22	1.01–4.87	0.158761	0.653783
14:61740839	T	16	0.13	-0.34	0.4	0.71	0.32–1.57	0.531394	0.877581
14:61745957	T	31	0.25	-0.37	0.39	0.69	0.33–1.48	0.492249	0.877581
14:61746835	G	26	0.21	-0.44	0.37	0.64	0.31–1.32	0.39768	0.868174
14:64227477	T	55	0.44	0.24	0.31	1.27	0.70–2.33	0.574766	0.877581
14:64233098	T	45	0.36	0.24	0.33	1.27	0.67–2.40	0.628946	0.888063
14:69324591	A	49	0.4	-0.58	0.31	0.56	0.31–1.02	0.127129	0.574739
14:69325842	G	18	0.14	-0.99	0.34	0.37	0.19–0.73	0.0305758	0.344129
14:69328482	A	40	0.32	-0.89	0.36	0.41	0.20–0.83	0.101085	0.531124
14:69331567	A	58	0.46	0.05	0.33	1.05	0.55–1.98	0.909643	0.969036
14:69333297	C	58	0.48	-0.35	0.3	0.7	0.39–1.26	0.301661	0.812238
14:69339338	T	45	0.37
14:69341910	C	57	0.45	-0.65	0.29	0.52	0.29–0.93	0.0470377	0.347183
14:69346961	G	22	0.17	-0.31	0.36	0.73	0.36–1.50	0.482243	0.877581
14:69352174	A	18	0.14	1.45	0.49	4.28	1.63–11.23	0.00723109	0.250456
15:89316332	T	15	0.12	-0.32	0.54	0.73	0.25–2.10	0.58652	0.877581
15:89317555	C	46	0.37	-0.3	0.36	0.74	0.36–1.50	0.421163	0.877581
15:89319110	G	47	0.37	-0.35	0.36	0.7	0.35–1.42	0.345348	0.812238
15:89320697	G	48	0.38	-0.35	0.36	0.7	0.35–1.42	0.345348	0.812238
15:89321532	T	21	0.17	-0.88	0.33	0.41	0.22–0.79	0.0217958	0.281529
15:89323923	G	53	0.42	-0.38	0.33	0.68	0.36–1.29	0.267334	0.781825
15:89326435	A	17	0.14	0.66	0.42	1.93	0.84–4.44	0.1325	0.586784
15:89326502	G	14	0.11	-1.27	0.53	0.28	0.10–0.80	0.104829	0.541616
15:89328268	C	48	0.4	-0.24	0.31	0.79	0.43–1.45	0.491759	0.877581
16:55479419	C	15	0.12	0.6	0.44	1.83	0.77–4.33	0.305295	0.812238
16:55479711	T	21	0.17	-0.32	0.48	0.72	0.28–1.87	0.605475	0.877581
16:55481681	A	31	0.25	-0.58	0.31	0.56	0.30–1.03	0.164335	0.653783
16:55481709	C	36	0.29	-0.13	0.3	0.88	0.48–1.59	0.750102	0.938565
16:55481783	T	32	0.25	-0.21	0.41	0.81	0.36–1.79	0.712405	0.91483
16:55482796	A	28	0.22	-0.43	0.38	0.65	0.31–1.37	0.3241	0.812238
16:55482855	A	37	0.29	0.01	0.33	1.01	0.53–1.92	0.980227	0.989351
16:55485623	C	35	0.28	-0.17	0.32	0.84	0.45–1.57	0.69871	0.910084
16:55489793	C	21	0.17	-0.68	0.41	0.51	0.23–1.13	0.127926	0.574739
16:55492001	C	30	0.24	-0.41	0.36	0.67	0.33–1.36	0.314538	0.812238
16:55492964	A	46	0.38	0.03	0.33	1.03	0.55–1.96	0.933822	0.976556
16:55493114	T	47	0.37	0.03	0.27	1.03	0.60–1.76	0.938754	0.976556
16:55493386	A	30	0.24	-0.41	0.36	0.67	0.33–1.36	0.314538	0.812238
16:55496850	T	48	0.38	-0.53	0.33	0.59	0.31–1.13	0.181084	0.684587
16:55496860	G	21	0.17	-0.68	0.41	0.51	0.23–1.13	0.127926	0.574739
16:55498546	C	47	0.37	0.03	0.27	1.03	0.60–1.76	0.938754	0.976556
16:55502710	T	60	0.48	-0.17	0.29	0.84	0.48–1.48	0.655627	0.896042
16:55502815	T	45	0.36	0.62	0.31	1.86	1.02–3.41	0.171966	0.666368
16:55505279	G	57	0.45	-0.03	0.28	0.97	0.56–1.69	0.931453	0.976556
17:36104459	G	28	0.22	1.19	0.38	3.3	1.57–6.94	0.00398878	0.250456
17:36104844	A	53	0.42	-0.91	0.33	0.4	0.21–0.76	0.0383636	0.344129
17:36104904	G	31	0.25	0.55	0.38	1.74	0.83–3.64	0.25452	0.77957
17:51154262	G	43	0.34	0.2	0.31	1.22	0.66–2.24	0.554818	0.877581
17:51154266	A	56	0.44	0.29	0.28	1.34	0.77–2.33	0.419502	0.877581
17:65533703	T	22	0.18	-1.3	0.47	0.27	0.11–0.68	0.0533457	0.375845
17:65536649	G	45	0.36	-0.35	0.35	0.7	0.35–1.40	0.468538	0.877581
17:65537305	A	19	0.15	0.33	0.47	1.39	0.55–3.50	0.684233	0.906463
17:65538036	T	46	0.37	-0.58	0.36	0.56	0.28–1.13	0.284081	0.812238
17:65538360	A	19	0.15	0.33	0.47	1.39	0.55–3.50	0.684233	0.906463
17:65538420	A	52	0.41	-1.01	0.34	0.36	0.19–0.70	0.0345154	0.344129
17:65541780	C	44	0.36
17:65558473	A	61	0.48	-0.46	0.36	0.63	0.31–1.28	0.299288	0.812238
17:78856015	A	21	0.17	0.35	0.44	1.41	0.60–3.35	0.569122	0.877581
17:78871103	T	26	0.21	-0.22	0.41	0.8	0.36–1.80	0.670886	0.906463
17:78874024	G	31	0.25	-0.09	0.39	0.92	0.43–1.96	0.841035	0.94464
17:78901892	T	62	0.49	0.23	0.27	1.26	0.74–2.14	0.543846	0.877581
19:1611857	A	17	0.13	0.2	0.61	1.22	0.37–4.04	0.770778	0.940961
19:1615853	T	18	0.15	-1.32	0.55	0.27	0.09–0.78	0.0833137	0.461201
19:1619334	A	37	0.29	0	0.39	1	0.46–2.17	0.993293	0.996508
19:1619340	C	47	0.37	0.32	0.38	1.38	0.66–2.89	0.515066	0.877581
19:1622117	A	15	0.12	-1.18	0.49	0.31	0.12–0.81	0.082152	0.461201
19:1624008	G	28	0.22	-0.03	0.43	0.97	0.42–2.24	0.961512	0.980489
19:1625812	C	32	0.25	0.11	0.36	1.11	0.55–2.27	0.822505	0.94464
19:1646222	T	22	0.18	-0.91	0.36	0.4	0.20–0.81	0.0764926	0.447409
19:1650135	G	52	0.41	-0.45	0.31	0.64	0.35–1.18	0.29028	0.812238
19:41332301	A	28	0.22	0.48	0.36	1.62	0.80–3.26	0.349781	0.815279
19:41353016	A	55	0.44	0.38	0.42	1.47	0.65–3.35	0.474907	0.877581
19:48955847	G	42	0.33	-0.49	0.29	0.62	0.35–1.09	0.127842	0.574739
19:48961714	A	26	0.21	0.31	0.4	1.36	0.62–3.00	0.506632	0.877581
20:34402244	T	61	0.48	-0.27	0.38	0.77	0.37–1.60	0.654193	0.896042
20:34408883	T	58	0.48	-0.05	0.35	0.95	0.48–1.90	0.928634	0.976556
20:34424725	G	60	0.5
20:34445110	C	17	0.14	-0.22	0.37	0.8	0.38–1.66	0.60185	0.877581
20:34449531	T	62	0.49	0.08	0.35	1.08	0.54–2.15	0.884403	0.945845
20:34470149	C	62	0.49	0.08	0.35	1.08	0.54–2.15	0.884403	0.945845
20:34474620	C	40	0.32	-0.14	0.36	0.87	0.43–1.75	0.783126	0.944627
20:34476025	C	62	0.49	0.08	0.35	1.08	0.54–2.15	0.884403	0.945845
20:34480758	T	62	0.49	0.08	0.35	1.08	0.54–2.15	0.884403	0.945845
20:46010142	G	42	0.33	0.32	0.41	1.38	0.62–3.08	0.530157	0.877581
20:46010872	T	53	0.42	-0.13	0.38	0.87	0.42–1.84	0.777051	0.940961
20:46011053	T	18	0.14	0.38	0.49	1.46	0.56–3.83	0.539844	0.877581
20:46011586	G	40	0.32	0.25	0.43	1.28	0.56–2.95	0.631173	0.888063
20:46012320	A	53	0.42	-0.13	0.38	0.87	0.42–1.84	0.777051	0.940961
20:46013092	A	22	0.17	-0.01	0.4	0.99	0.45–2.17	0.982968	0.989351
20:46014194	C	50	0.4	-0.24	0.4	0.78	0.36–1.73	0.61882	0.885481
20:46014472	A	18	0.14	0.38	0.49	1.46	0.56–3.83	0.539844	0.877581
20:46016326	A	19	0.15	0.36	0.52	1.43	0.52–3.94	0.595832	0.877581
20:46016371	T	53	0.42	-0.13	0.38	0.87	0.42–1.84	0.777051	0.940961
21:31664078	G	15	0.12	-0.37	0.46	0.69	0.28–1.68	0.586973	0.877581
22:19878671	C	23	0.19	-0.44	0.43	0.64	0.27–1.50	0.457021	0.877581
22:19880016	G	32	0.25	0.31	0.36	1.36	0.67–2.77	0.431513	0.877581
22:19880248	T	24	0.19	-0.44	0.43	0.64	0.28–1.48	0.45851	0.877581
22:19880695	G	36	0.29	0	0.29	1	0.57–1.77	0.996553	0.996553
22:19883308	T	32	0.25	0.31	0.36	1.36	0.67–2.77	0.431513	0.877581
22:19883574	G	24	0.19	-0.44	0.43	0.64	0.28–1.48	0.45851	0.877581
22:19895461	G	22	0.17	-0.34	0.42	0.71	0.31–1.63	0.496595	0.877581
22:19898025	T	22	0.17	-0.19	0.42	0.82	0.36–1.87	0.691746	0.908649
22:19899274	A	19	0.16
22:19911314	G	61	0.48	-0.05	0.27	0.95	0.56–1.60	0.869408	0.945845
22:19911363	T	18	0.14	-1.32	0.41	0.27	0.12–0.59	0.0186175	0.262337
22:19915373	T	38	0.3	0.26	0.4	1.29	0.59–2.82	0.635968	0.888063
22:19918279	A	62	0.49	-0.09	0.27	0.91	0.54–1.54	0.774248	0.940961
22:19918988	A	20	0.16	-0.35	0.42	0.7	0.31–1.60	0.476851	0.877581
22:19919576	A	38	0.3	0.26	0.4	1.29	0.59–2.82	0.635968	0.888063
22:19919669	G	62	0.49	-0.09	0.27	0.91	0.54–1.54	0.774248	0.940961
22:19924308	G	13	0.1	-1.95	0.48	0.14	0.06–0.37	0.00971154	0.250456
22:19924492	C	29	0.23	0.03	0.3	1.03	0.57–1.84	0.943528	0.976717
22:19933480	C	51	0.4	0.33	0.38	1.4	0.67–2.93	0.469147	0.877581
22:19933614	T	15	0.12	0.54	0.5	1.72	0.65–4.57	0.3758	0.838328
22:37128579	T	21	0.17	-0.62	0.43	0.54	0.23–1.25	0.218343	0.71954
22:37132536	G	45	0.36	-0.26	0.36	0.77	0.38–1.57	0.579119	0.877581
22:37135396	A	62	0.49	0.78	0.36	2.19	1.09–4.41	0.113522	0.54987
22:37136167	T	13	0.1	0.76	0.54	2.13	0.73–6.18	0.326418	0.812238
22:37136401	A	28	0.22	0.74	0.46	2.09	0.85–5.12	0.214861	0.71954
22:37137490	C	20	0.16	-1.26	0.5	0.28	0.11–0.75	0.0609331	0.385495
22:37137755	C	61	0.48	1.24	0.34	3.46	1.76–6.79	0.0139247	0.250456
22:37139288	G	34	0.27	0.59	0.36	1.8	0.89–3.64	0.240767	0.753916
22:37142288	C	24	0.19	0.25	0.45	1.28	0.53–3.09	0.677469	0.906463
22:37143673	C	20	0.16	-0.25	0.49	0.78	0.30–2.03	0.675655	0.906463
Note:	Blank coefficient and inference fields indicate failed model convergence or numerical instability despite attempted regression.
	Bolded results indicate variants that passed FDR correction (q < 0.05).
Abbreviations:	Chr:pos = chromosome and genomic position; Alt_allele = effect allele (PLINK A1);
	N_base = total analytic cohort; N_snp = SNP-specific genotyped sample size; Missing_n = N_base − N_snp;
	EAC/EAF = effect allele count/frequency; Beta = log-scale coefficient, SE = standard error;
	TR = exp(β); CI_95 = 95% confidence interval; likelihood ratio test derived p-value; BH FDR = Benjamini–Hochberg adjusted q-value.
